# Supplementary material for: Therapeutic Decision Making in Prevascular Mediastinal Tumors Using CT Radiomics and Clinical Features: Upfront Surgery or Pretreatment Needle Biopsy?
Source: Cancers (Basel). 2024 Feb 13;16(4):773. doi: 10.3390/cancers16040773 (PMC10886806; doi:10.3390/cancers16040773)
Supplement: Supplementary file 1 [file cancers-16-00773-s001.zip]

Archive with 1 entries (1 files):
- cancers-2725795-supplementary.pdf
